# Supplementary material for: Albuminuria Levels and Geriatric Outcomes in Predialysis: Chronic Kidney Disease: Falls, Fear of Falling, and Frailty in a Cross-Sectional Study
Source: J Clin Med. 2026 Jun 19;15(12):4772. doi: 10.3390/jcm15124772 (PMC13302223; doi:10.3390/jcm15124772)
Supplement: Supplementary file 1 [file jcm-15-04772-s001.zip]

Archive with 1 entries (1 files):
- jcm-4343240-supplementary.pdf
